# Supplementary material for: Smart waste management and classification system using advanced IoT and AI technologies
Source: PeerJ Comput Sci. 2025 Apr 1;11:e2777. doi: 10.7717/peerj-cs.2777 (PMC12190594; doi:10.7717/peerj-cs.2777)
Supplement: Supplemental Information 1 [file peerj-cs-11-2777-s001.csv]

created_at	entry_id	field1	field2	latitude	longitude	elevation	status
2024-01-15T18:05:33+00:00	1	90	0.00
2024-01-15T18:10:42+00:00	2	83	0.00
2024-01-15T18:15:44+00:00	3	0.00	84
2024-01-15T18:20:56+00:00	4	84	0.00
2024-01-15T18:25:57+00:00	5	83	0.00
2024-01-15T18:31:07+00:00	6	83	0.00
2024-01-15T18:36:08+00:00	7	0.00	84
2024-01-15T19:23:06+00:00	8	00	84
2024-01-15T19:38:23+00:00	9	83	0.00
2024-01-15T19:43:25+00:00	10	83	0.00
2024-01-15T19:48:27+00:00	11	83	0.00
2024-01-15T19:53:29+00:00	12	83	0.00
2024-01-15T19:58:30+00:00	13	83	0.00
2024-01-15T20:03:32+00:00	14	83	0.00
2024-01-15T20:08:34+00:00	15	84	0.00
2024-01-15T20:13:36+00:00	16	83	0.00
2024-01-15T20:18:37+00:00	17	82	0.00
2024-01-15T20:23:39+00:00	18	82	0.00
2024-01-15T20:28:41+00:00	19	82	0.00
2024-01-20T20:37:11+00:00	20	55	0.00
2024-01-20T20:42:13+00:00	21	42	-4.58
2024-01-20T20:47:15+00:00	22	55	-4.59
2024-01-20T20:52:16+00:00	23	56	-4.59
2024-01-20T20:57:18+00:00	24	57	-4.59
2024-01-20T21:02:20+00:00	25	56	-4.59
2024-01-20T21:07:22+00:00	26	56	-4.59
2024-01-20T21:12:24+00:00	27	55	-4.58
2024-01-28T20:21:05+00:00	28	������
2024-01-28T20:21:25+00:00	29	������99	0.09
2024-01-28T20:26:27+00:00	30	0	0.08
2024-01-28T20:31:29+00:00	31	0	0.08
2024-01-28T20:36:30+00:00	32	0	0.08
2024-01-28T20:41:32+00:00	33	0	0.10
2024-01-28T20:46:34+00:00	34	0	0.00
2024-01-28T20:51:36+00:00	35	0	0.10
2024-01-28T20:56:38+00:00	36	18	0.10
2024-01-28T21:01:40+00:00	37	24	0.28
2024-01-28T21:06:42+00:00	38	18	0.10
2024-01-28T21:21:59+00:00	39	12	0.43
2024-01-28T22:14:58+00:00	40	17	0.10
2024-01-28T22:20:00+00:00	41	17	0.10
2024-02-27T15:54:15+00:00	42	18	0.09
2024-02-27T15:55:16+00:00	43	18	0.10
2024-02-27T15:56:30+00:00	44	18	0.10
2024-02-27T15:57:31+00:00	45	18	0.10
2024-02-27T15:58:32+00:00	46	18	0.10
2024-02-27T15:59:33+00:00	47	18	0.10
2024-02-27T16:00:20+00:00	48	18	0.09
2024-02-27T16:01:41+00:00	49	18	0.10
2024-02-27T16:02:48+00:00	50	18	0.09
2024-02-27T16:03:48+00:00	51	13	0.43
2024-02-27T16:05:09+00:00	52	18	0.11
2024-02-27T16:06:05+00:00	53	18	0.07
2024-02-27T16:07:01+00:00	54	18	0.03
2024-02-27T16:07:56+00:00	55	18	0.02
2024-02-27T16:08:57+00:00	56	18	0.02
2024-02-27T16:09:58+00:00	57	18	0.02
2024-02-27T16:10:48+00:00	58	18	0.02
2024-02-27T16:11:49+00:00	59	18	0.02
2024-02-27T16:12:50+00:00	60	18	0.02
2024-02-27T16:13:51+00:00	61	18	0.09
2024-02-27T16:14:51+00:00	62	13	0.09
2024-02-27T16:15:52+00:00	63	18	0.02
2024-02-27T16:16:59+00:00	64	18	0.01
2024-02-27T16:18:00+00:00	65	18	0.01
2024-02-27T16:18:32+00:00	66	18	0.01
2024-02-27T16:19:29+00:00	67	18	0.01
2024-02-27T16:20:30+00:00	68	18	0.01
2024-02-27T16:21:31+00:00	69	18	0.01
2024-02-27T16:22:32+00:00	70	18	0.01
2024-02-27T16:23:33+00:00	71	18	0.01
2024-02-27T16:24:34+00:00	72	18	0.01
2024-02-27T16:25:35+00:00	73	18	0.01
2024-02-27T16:26:35+00:00	74	18	0.01
2024-02-27T16:27:36+00:00	75	18	0.01
2024-02-27T16:28:37+00:00	76	18	0.01
2024-02-27T16:29:49+00:00	77	18	0.01
2024-02-27T16:32:52+00:00	78	18	0.01
2024-02-27T16:33:59+00:00	79	18	0.01
2024-02-27T16:34:59+00:00	80	18	0.01
2024-02-27T16:36:00+00:00	81	18	0.01
2024-02-27T16:37:01+00:00	82	18	0.01
2024-02-27T16:38:02+00:00	83	18	0.01
2024-02-27T16:39:02+00:00	84	13	0.04
2024-02-27T16:40:03+00:00	85	18	0.01
2024-02-27T16:41:21+00:00	86	18	0.00
2024-02-27T16:42:22+00:00	87	12	0.03
2024-02-27T16:43:22+00:00	88	16	0.00
2024-02-27T16:44:23+00:00	89	16	0.01
2024-02-27T16:45:24+00:00	90	18	0.00
2024-02-27T16:46:25+00:00	91	18	0.00
2024-02-27T16:47:26+00:00	92	18	0.00
2024-02-27T16:48:27+00:00	93	18	0.00
2024-02-27T16:49:27+00:00	94	18	0.00
2024-02-27T16:50:28+00:00	95	46	0.03
2024-02-27T16:51:29+00:00	96	12	0.03
2024-02-27T16:52:30+00:00	97	12	0.03
2024-02-27T16:53:16+00:00	98	12	0.04
2024-02-27T16:54:17+00:00	99	12	0.04
2024-02-27T16:55:18+00:00	100	12	0.04
2024-02-27T20:19:04+00:00	101	18	0.01
2024-02-27T20:21:42+00:00	102	18	0.01
2024-02-27T20:22:43+00:00	103	18	0.01
2024-02-27T20:23:22+00:00	104	18	0.10
2024-02-27T20:24:22+00:00	105	18	0.47
2024-02-27T20:25:23+00:00	106	18	0.47
2024-02-27T20:26:24+00:00	107	18	0.47
2024-02-27T20:27:25+00:00	108	19	1.20
2024-02-27T20:28:26+00:00	109	19	1.20
2024-02-27T20:29:35+00:00	110	18	0.10
2024-02-27T20:30:36+00:00	111	18	0.10
2024-02-27T20:31:15+00:00	112	18	0.10
2024-02-27T20:32:18+00:00	113	18	0.09
2024-02-27T20:33:18+00:00	114	18	0.09
2024-02-27T20:34:39+00:00	115	18	0.00
2024-02-27T20:35:39+00:00	116	18	0.37
2024-02-27T20:36:40+00:00	117	19	1.08
2024-02-27T20:37:41+00:00	118	16	0.17
2024-02-27T20:38:42+00:00	119	18	0.00
2024-02-28T09:02:26+00:00	120	17	0.01
2024-02-28T09:03:27+00:00	121	17	0.01
2024-02-28T09:04:28+00:00	122	17	0.01
2024-04-06T10:07:08+00:00	123	17	0.03
2024-04-06T10:08:09+00:00	124	17	0.03
2024-04-06T10:09:10+00:00	125	17	0.03
2024-04-06T10:10:11+00:00	126	17	0.03
2024-04-06T10:11:12+00:00	127	17	0.03
2024-04-06T10:12:13+00:00	128	17	0.03
